# Supplementary material for: Antioxidant Potential of the Bio-Based Fucose-Rich Polysaccharide FucoPol Supports Its Use in Oxidative Stress-Inducing Systems
Source: Polymers (Basel). 2021 Sep 7;13(18):3020. doi: 10.3390/polym13183020 (PMC8470694; doi:10.3390/polym13183020)
Supplement: Supplementary file 1 [file polymers-13-03020-s001.zip]

Archive with 1 entries (1 files):
- polymers-1341614-supplementary.pdf
